# Supplementary material for: Effects of Complex Rehabilitation Program on Reducing Pain and Disability in Patients with Lumbar Disc Protrusion—Is Early Intervention the Best Recommendation?
Source: J Pers Med. 2022 May 2;12(5):741. doi: 10.3390/jpm12050741 (PMC9144614; doi:10.3390/jpm12050741)
Supplement: Supplementary file 1 [file jpm-12-00741-s001.zip]

Archive with 1 entries (1 files):
- jpm-1569644-supplementary.pdf
